# Supplementary material for: New Unsymmetrically Substituted Benzothiadiazole-Based Luminophores: Synthesis, Optical, Electrochemical Studies, Charge Transport, and Electroluminescent Characteristics
Source: Molecules. 2021 Dec 15;26(24):7596. doi: 10.3390/molecules26247596 (PMC8705470; doi:10.3390/molecules26247596)
Supplement: Supplementary file 1 [file molecules-26-07596-s001.zip]

Archive with 1 entries (1 files):
- molecules-1508480-supplementary.pdf
